# Supplementary material for: Intraspecific breakdown of self-incompatibility in Physalis acutifolia (Solanaceae)
Source: AoB Plants. 2021 Dec 23;14(1):plab080. doi: 10.1093/aobpla/plab080 (PMC8783618; doi:10.1093/aobpla/plab080)
Supplement: plab080_suppl_Supplementary_Appendix_S1 [file plab080_suppl_supplementary_appendix_s1.xlsx]

## Sheet: Sheet1
Appendix S1: Voucher information. All specimens were deposited at COLO.
Site name	Voucher	Species	Date	State	County	Latitude	Longitude	Locatility Description	Plant Description
Arizona 1	Pretz & Root 72 (COLO)	Physalis acutifolia	2019-08-16	Arizona	Pinal	32.5573	-111.372	On road by cattle farm	Roughly ~ 20 individuals with a mix of plants dried out, and others barely alive, within about 20 meters, did not see pollinators, plants where in a drainage ditch growing a 0.5 meter tall and 1 meter wide.
Arizona 2	Pretz 75 (COLO)	Physalis acutifolia	2019-08-16	Arizona	Pima	32.264	-111.018	At construction site area	~20 individuals within 20 meters. Did not see pollinators. Plants were ~0.75 meters tall and 0.5 meter wide.
Arizona 3	Pretz 74 (COLO)	Physalis acutifolia	2019-08-15	Arizona	Maricopa	33.6341	-111.674	On edge of farm	Only found 2 plants within 1.5 meters with pollinator visitation. Plants were 0.5 meters tall and wide.
Arizona 4	Pretz 77 (COLO)	Physalis acutifolia	2019-09-13	Arizona	Cochise	31.5707	-109.715	On the road to Whitewater Draw	Roughly ~30 individuals in 200 meter area with a mix of larger (1 meter) sprawling individuals to 0.3 meter individuals. Didn't not observe pollinators during collecting.
New Mexico 1	Pretz & Jercinovic 29 (COLO)	Physalis acutifolia	2017-09-02	New Mexico	Deming	32.1921	-107.758	Along road side	> 50 individuals in a ~0.8 kilometer area. Observed pollinators. Plants were ~0.75 meters tall and 0.5 meter wide. This was a good year for this species, since it can vary depending on the rain.
New Mexico 2	Pretz & Bailey 27 (COLO)	Physalis acutifolia	2017-09-01	New Mexico	Las Cruces	32.2667	-106.824	Along road side near a pecan orchard	Plants were ~0.75 meters tall and 0.5 meter wide.
Arizona Self-Compatible	Pretz & Root 70 (COLO)	Physalis acutifolia	2019-08-12	Arizona	Pima	32.2795	-111.023	Sweetwater Wetland Park	Buds, flowers, fruits, ~ 5 individuals in a 5 meter area, no pollinator cited, plantings growing under Typha species, sprawling with the support of Typha and laying on ground. Average plant was 1.25 meters long.
