# Supplementary material for: Intraspecific breakdown of self-incompatibility in Physalis acutifolia (Solanaceae)
Source: AoB Plants. 2021 Dec 23;14(1):plab080. doi: 10.1093/aobpla/plab080 (PMC8783618; doi:10.1093/aobpla/plab080)
Supplement: plab080_suppl_Supplementary_Appendix_S5 [file plab080_suppl_supplementary_appendix_s5.xlsx]

## Sheet: Crossing Calcuations
Appendix S5: Seed set in greenhouse crosses. The first tab in this file shows caulculations made from the raw data in the "Greenhouse Crossing Data' tab.
The 'AgedPlants' table gives seed set from the second round of crossing experiments will older plants (greater than 6 months old).
Population	Selfed	SE	Sample Size (flowers)	#Individuals	Outcrosses	SE	Sample Size (flowers)	#Individuals	Tagged Treatment	SE	Sample Size (flowers)	#Individuals
AZ_SC	150.4	5.58	30	11	100.64	5.73	39	13	141.26	3.33	69	21
AZ1	0	0	15	4	101.78	3.11	9	4	0	0	9	4
AZ2	0	0	15	3	77.21	5.81	14	3	0	0	9	3
AZ3	0	0	10	2	143	5.71	8	2	0	0	6	2
AZ4	0	0	6	2	72	12.83	3	1	0	0	8	2
NM1	0	0	48	12	92.24	5.907	38	9	0	0	34	10
NM2	0.12	0.08	16	2	104.5	8.71	20	1	0	0	7	2
All SI Populations	0.02	0.00426401	110	25	98.455	2.365	92	20	0	0	73	23

## Sheet: Greenhouse Crossing Data
Population	CollectionNum	Individual	Pollen	Type	Seeds
AZ_SC	AZ	AZ	PACU_DENM_3	Outcrossed	5
AZ_SC	AZ	AZ	PACU_DENM_3	Outcrossed	74
AZ_SC	AZ	AZ	PACU_DENM_4	Outcrossed	88
AZ_SC	AZ	AZ	PACU_DENM_4	Outcrossed	129
AZ_SC	AZ	AZ	PACU_LCNM_2	Outcrossed	74
AZ_SC	AZ	AZ	PACU_RHNM_1	Outcrossed	109
AZ_SC	AZ	AZ_A	DE_J	Outcrossed	88
AZ_SC	AZ	AZ_A	DE_J	Outcrossed	107
AZ_SC	AZ	AZ_B	AZ_J	Outcrossed	114
AZ_SC	AZ	AZ_B	AZ_J	Outcrossed	117
AZ_SC	AZ	AZ_B	AZ_J	Outcrossed	120
AZ_SC	AZ	AZ_E	DE_G	Outcrossed	133
AZ_SC	AZ	AZ_E	DE_G	Outcrossed	135
AZ_SC	AZ	AZ_E	DE_G	Outcrossed	168
AZ_SC	AZ	AZ_F	72B	Outcrossed	112
AZ_SC	AZ	AZ_F	72B	Outcrossed	124
AZ_SC	AZ	AZ_G	DE_AA	Outcrossed	99
AZ_SC	AZ	AZ_G	DE_AA	Outcrossed	146
AZ_SC	AZ	AZ_H	77A	Outcrossed	39
AZ_SC	AZ	AZ_H	77A	Outcrossed	90
AZ_SC	AZ	AZ_H	77A	Outcrossed	102
AZ_SC	AZ	AZ_K	DE_AA	Outcrossed	20
AZ_SC	AZ	AZ_K	DE_AA	Outcrossed	94
AZ_SC	AZ	AZ_K	DE_AA	Outcrossed	97
AZ_SC	AZ	AZ_L	AZ_B	Outcrossed	104
AZ_SC	AZ	AZ_L	AZ_B	Outcrossed	126
AZ_SC	AZ	AZ_L	AZ_B	Outcrossed	144
AZ_SC	AZ	AZ_M	DE_S	Outcrossed	41
AZ_SC	AZ	AZ_M	DE_S	Outcrossed	47
AZ_SC	AZ	AZ_M	DE_S	Outcrossed	73
AZ_SC	AZ	AZ_M	DE_S	Outcrossed	90
AZ_SC	AZ	AZ_M	DE_S	Outcrossed	142
AZ_SC	AZ	AZ_O	AZ_I	Outcrossed	115
AZ_SC	AZ	AZ_O	AZ_I	Outcrossed	139
AZ_SC	AZ	AZ_P	DES	Outcrossed	110
AZ_SC	AZ	AZ_P	DES	Outcrossed	125
AZ_SC	AZ	AZ_P	DES	Outcrossed	136
AZ_SC	AZ	AZ_T	DE_H	Outcrossed	54
AZ_SC	AZ	AZ_T	DE_H	Outcrossed	95
AZ_SC	AZ	70_A2	None	Tagged	73
AZ_SC	AZ	70_A2	None	Tagged	89
AZ_SC	AZ	70_A2	None	Tagged	99
AZ_SC	AZ	70_C1	None	Tagged	78
AZ_SC	AZ	70_C1	None	Tagged	140
AZ_SC	AZ	70_E1	None	Tagged	103
AZ_SC	AZ	70_E1	None	Tagged	116
AZ_SC	AZ	70_E2	None	Tagged	126
AZ_SC	AZ	70_E2	None	Tagged	133
AZ_SC	AZ	70_E2	None	Tagged	138
AZ_SC	AZ	70_F1	None	Tagged	107
AZ_SC	AZ	70_F1	None	Tagged	111
AZ_SC	AZ	70_F1	None	Tagged	133
AZ_SC	AZ	70_F2	None	Tagged	116
AZ_SC	AZ	70_G1	None	Tagged	91
AZ_SC	AZ	70_G1	None	Tagged	140
AZ_SC	AZ	70_G1	None	Tagged	156
AZ_SC	AZ	70_G2	None	Tagged	122
AZ_SC	AZ	70_G2	None	Tagged	135
AZ_SC	AZ	70_G2	None	Tagged	155
AZ_SC	AZ	AZ_A	None	Tagged	129
AZ_SC	AZ	AZ_A	None	Tagged	154
AZ_SC	AZ	AZ_A	None	Tagged	171
AZ_SC	AZ	AZ_B	None	Tagged	96
AZ_SC	AZ	AZ_B	None	Tagged	145
AZ_SC	AZ	AZ_B	None	Tagged	154
AZ_SC	AZ	AZ_B	None	Tagged	174
AZ_SC	AZ	AZ_B	None	Tagged	180
AZ_SC	AZ	AZ_D	None	Tagged	127
AZ_SC	AZ	AZ_D	None	Tagged	159
AZ_SC	AZ	AZ_D	None	Tagged	178
AZ_SC	AZ	AZ_E	None	Tagged	145
AZ_SC	AZ	AZ_E	None	Tagged	151
AZ_SC	AZ	AZ_E	None	Tagged	154
AZ_SC	AZ	AZ_E	None	Tagged	174
AZ_SC	AZ	AZ_E	None	Tagged	182
AZ_SC	AZ	AZ_E	None	Tagged	191
AZ_SC	AZ	AZ_F	None	Tagged	98
AZ_SC	AZ	AZ_F	None	Tagged	141
AZ_SC	AZ	AZ_F	None	Tagged	152
AZ_SC	AZ	AZ_F	None	Tagged	165
AZ_SC	AZ	AZ_F	None	Tagged	180
AZ_SC	AZ	AZ_F	None	Tagged	188
AZ_SC	AZ	AZ_G	None	Tagged	148
AZ_SC	AZ	AZ_G	None	Tagged	149
AZ_SC	AZ	AZ_G	None	Tagged	157
AZ_SC	AZ	AZ_G	None	Tagged	164
AZ_SC	AZ	AZ_G	None	Tagged	180
AZ_SC	AZ	AZ_I	None	Tagged	166
AZ_SC	AZ	AZ_J	None	Tagged	162
AZ_SC	AZ	AZ_J	None	Tagged	163
AZ_SC	AZ	AZ_J	None	Tagged	181
AZ_SC	AZ	AZ_K	None	Tagged	124
AZ_SC	AZ	AZ_K	None	Tagged	126
AZ_SC	AZ	AZ_K	None	Tagged	133
AZ_SC	AZ	AZ_K	None	Tagged	137
AZ_SC	AZ	AZ_K	None	Tagged	160
AZ_SC	AZ	AZ_L	None	Tagged	140
AZ_SC	AZ	AZ_L	None	Tagged	145
AZ_SC	AZ	AZ_L	None	Tagged	158
AZ_SC	AZ	AZ_M	None	Tagged	103
AZ_SC	AZ	AZ_M	None	Tagged	151
AZ_SC	AZ	AZ_M	None	Tagged	167
AZ_SC	AZ	AZ_S	None	Tagged	128
AZ_SC	AZ	AZ_S	None	Tagged	138
AZ_SC	AZ	AZ_S	None	Tagged	149
AZ_SC	AZ	AZ_T	None	Tagged	93
AZ_SC	AZ	AZ_T	None	Tagged	132
AZ_SC	AZ	AZ_T	None	Tagged	144
AZ_SC	AZ	AZ	AZ	Selfed	83
AZ_SC	AZ	AZ	AZ	Selfed	146
AZ_SC	AZ	AZ	AZ	Selfed	138
AZ_SC	AZ	AZ	AZ	Selfed	131
AZ_SC	AZ	AZ_A	AZ_A	Selfed	147
AZ_SC	AZ	AZ_B	AZ_B	Selfed	137
AZ_SC	AZ	AZ_D	AZ_D	Selfed	166
AZ_SC	AZ	AZ_D	AZ_D	Selfed	180
AZ_SC	AZ	AZ_E	AZ_E	Selfed	150
AZ_SC	AZ	AZ_E	AZ_E	Selfed	159
AZ_SC	AZ	AZ_E	AZ_E	Selfed	167
AZ_SC	AZ	AZ_E	AZ_E	Selfed	177
AZ_SC	AZ	AZ_F	AZ_F	Selfed	96
AZ_SC	AZ	AZ_F	AZ_F	Selfed	132
AZ_SC	AZ	AZ_F	AZ_F	Selfed	136
AZ_SC	AZ	AZ_F	AZ_F	Selfed	163
AZ_SC	AZ	AZ_F	AZ_F	Selfed	164
AZ_SC	AZ	AZ_F	AZ_F	Selfed	174
AZ_SC	AZ	AZ_F	AZ_F	Selfed	198
AZ_SC	AZ	AZ_F	AZ_F	Selfed	217
AZ_SC	AZ	AZ_I	AZ_I	Selfed	138
AZ_SC	AZ	AZ_J	AZ_J	Selfed	143
AZ_SC	AZ	AZ_J	AZ_J	Selfed	152
AZ_SC	AZ	AZ_J	AZ_J	Selfed	159
AZ_SC	AZ	AZ_J	AZ_J	Selfed	162
AZ_SC	AZ	AZ_J	AZ_J	Selfed	168
AZ_SC	AZ	AZ_K	AZ_K	Selfed	156
AZ_SC	AZ	AZ_M	AZ_M	Selfed	138
AZ_SC	AZ	AZ_S	AZ_S	Selfed	61
AZ_SC	AZ	AZ_S	AZ_S	Selfed	174
AZ1	72	72_C1	72_C2	Outcrossed	92
AZ1	72	72_C1	72_C2	Outcrossed	94
AZ1	72	72_C1	72_C2	Outcrossed	97
AZ1	72	72_C1	72_C2	Outcrossed	98
AZ1	72	72_C1	72_C2	Outcrossed	100
AZ1	72	72_C2	72_C1	Outcrossed	95
AZ1	72	72AA	75C	Outcrossed	84
AZ1	72	72AA	75C	Outcrossed	73
AZ1	72	72AA	75C	Outcrossed	90
AZ1	72	72B	DE_AA	Outcrossed	105
AZ1	72	72B	DE_AA	Outcrossed	113
AZ1	72	72B	DE_AA	Outcrossed	122
AZ1	72	72_C1	None	Tagged	0
AZ1	72	72_C1	None	Tagged	0
AZ1	72	72_C1	None	Tagged	0
AZ1	72	72_C2	None	Tagged	0
AZ1	72	72_C2	None	Tagged	0
AZ1	72	72_C2	None	Tagged	0
AZ1	72	72B	None	Tagged	0
AZ1	72	72B	None	Tagged	0
AZ1	72	72B	None	Tagged	0
AZ1	72	72_C1	72_C1	Selfed	0
AZ1	72	72_C1	72_C1	Selfed	0
AZ1	72	72_C1	72_C1	Selfed	0
AZ1	72	72_C2	72_C2	Selfed	0
AZ1	72	72_C2	72_C2	Selfed	0
AZ1	72	72_C2	72_C2	Selfed	0
AZ1	72	72A	72A	Selfed	0
AZ1	72	72A	72A	Selfed	0
AZ1	72	72A	72A	Selfed	0
AZ1	72	72A	72A	Selfed	0
AZ1	72	72B	72B	Selfed	0
AZ1	72	72B	72B	Selfed	0
AZ1	72	72B	72B	Selfed	0
AZ1	72	72B	72B	Selfed	0
AZ1	72	72B	72B	Selfed	0
AZ2	75	75A	75C	Outcrossed	60
AZ2	75	75A	75C	Outcrossed	70
AZ2	75	75A	75C	Outcrossed	84
AZ2	75	75A	75C	Outcrossed	85
AZ2	75	75A	75C	Outcrossed	88
AZ2	75	75B	77B	Outcrossed	47
AZ2	75	75B	77B	Outcrossed	63
AZ2	75	75B	77B	Outcrossed	76
AZ2	75	75B	77B	Outcrossed	90
AZ2	75	75B	77B	Outcrossed	91
AZ2	75	75C	74A	Outcrossed	24
AZ2	75	75C	74A	Outcrossed	98
AZ2	75	75C	74A	Outcrossed	98
AZ2	75	75C	74A	Outcrossed	107
AZ2	75	75A	None	Tagged	0
AZ2	75	75A	None	Tagged	0
AZ2	75	75A	None	Tagged	0
AZ2	75	75B	None	Tagged	0
AZ2	75	75B	None	Tagged	0
AZ2	75	75B	None	Tagged	0
AZ2	75	75C	None	Tagged	0
AZ2	75	75C	None	Tagged	0
AZ2	75	75C	None	Tagged	0
AZ2	75	75A	75A	Selfed	0
AZ2	75	75A	75A	Selfed	0
AZ2	75	75A	75A	Selfed	0
AZ2	75	75A	75A	Selfed	0
AZ2	75	75A	75A	Selfed	0
AZ2	75	75B	75B	Selfed	0
AZ2	75	75B	75B	Selfed	0
AZ2	75	75B	75B	Selfed	0
AZ2	75	75B	75B	Selfed	0
AZ2	75	75B	75B	Selfed	0
AZ2	75	75C	75C	Selfed	0
AZ2	75	75C	75C	Selfed	0
AZ2	75	75C	75C	Selfed	0
AZ2	75	75C	75C	Selfed	0
AZ2	75	75C	75C	Selfed	0
AZ3	74	74A	74B	Outcrossed	154
AZ3	74	74A	74B	Outcrossed	161
AZ3	74	74A	74B	Outcrossed	168
AZ3	74	74B	74A	Outcrossed	117
AZ3	74	74B	74A	Outcrossed	128
AZ3	74	74B	74A	Outcrossed	134
AZ3	74	74B	74A	Outcrossed	137
AZ3	74	74B	74A	Outcrossed	145
AZ3	74	74A	None	Tagged	0
AZ3	74	74A	None	Tagged	0
AZ3	74	74A	None	Tagged	0
AZ3	74	74B	None	Tagged	0
AZ3	74	74B	None	Tagged	0
AZ3	74	74B	None	Tagged	0
AZ3	74	74A	74A	Selfed	0
AZ3	74	74A	74A	Selfed	0
AZ3	74	74A	74A	Selfed	0
AZ3	74	74A	74A	Selfed	0
AZ3	74	74A	74A	Selfed	0
AZ3	74	74B	74B	Selfed	0
AZ3	74	74B	74B	Selfed	0
AZ3	74	74B	74B	Selfed	0
AZ3	74	74B	74B	Selfed	0
AZ3	74	74B	74B	Selfed	0
AZ4	77	77A	72A	Outcrossed	52
AZ4	77	77A	72A	Outcrossed	61
AZ4	77	77A	72A	Outcrossed	103
AZ4	77	77A	None	Tagged	0
AZ4	77	77A	None	Tagged	0
AZ4	77	77A	None	Tagged	0
AZ4	77	77B	None	Tagged	0
AZ4	77	77B	None	Tagged	0
AZ4	77	77B	None	Tagged	0
AZ4	77	77A	77A	Selfed	0
AZ4	77	77A	77A	Selfed	0
AZ4	77	77A	77A	Selfed	0
AZ4	77	77B	77B	Selfed	0
AZ4	77	77B	77B	Selfed	0
AZ4	77	77B	77B	Selfed	0
AZ4	77	77B	77B	Selfed	0
AZ4	77	77B	77B	Selfed	0
NM1	DE	DE_AA	DE_J	Outcrossed	106
NM1	DE	DE_AA	DE_J	Outcrossed	127
NM1	DE	DE_AA	DE_J	Outcrossed	154
NM1	DE	DE_AA	DE_J	Outcrossed	157
NM1	DE	DE_AC	DE_AD	Outcrossed	76
NM1	DE	DE_AC	DE_AD	Outcrossed	98
NM1	DE	DE_AC	DE_AD	Outcrossed	102
NM1	DE	DE_AD	DE_J	Outcrossed	69
NM1	DE	DE_AD	DE_J	Outcrossed	69
NM1	DE	DE_AD	DE_J	Outcrossed	72
NM1	DE	DE_AE	DE_AA	Outcrossed	84
NM1	DE	DE_AE	DE_AA	Outcrossed	85
NM1	DE	DE_AE	DE_AA	Outcrossed	88
NM1	DE	DE_AE	DE_AA	Outcrossed	88
NM1	DE	DE_AE	DE_AA	Outcrossed	93
NM1	DE	DE_G	74A	Outcrossed	83
NM1	DE	DE_G	74A	Outcrossed	85
NM1	DE	DE_G	74A	Outcrossed	92
NM1	DE	DE_G	74A	Outcrossed	99
NM1	DE	DE_G	74A	Outcrossed	108
NM1	DE	DE_H2	DE_H1	Outcrossed	16
NM1	DE	DE_H2	DE_H1	Outcrossed	39
NM1	DE	DE_H2	DE_H1	Outcrossed	47
NM1	DE	DE_H2	DE_H1	Outcrossed	53
NM1	DE	DE_H2	DE_H1	Outcrossed	89
NM1	DE	DE_J	DE_AA	Outcrossed	119
NM1	DE	DE_J	DE_AA	Outcrossed	126
NM1	DE	DE_J	DE_AA	Outcrossed	144
NM1	DE	DE_S	DE_AA	Outcrossed	114
NM1	DE	DE_S	DE_AA	Outcrossed	121
NM1	DE	DE_S	DE_AA	Outcrossed	129
NM1	DE	DE_S	DE_AA	Outcrossed	136
NM1	DE	PACU_DENM_4	PACU_AZ	Outcrossed	85
NM1	DE	PACU_DENM_4	PACU_DENE_5	Outcrossed	139
NM1	DE	PACU_DENM_4	PACU_DENM_1	Outcrossed	132
NM1	DE	PACU_DENM_4	PACU_DENM_3	Outcrossed	11
NM1	DE	PACU_DENM_4	PACU_DENM_3	Outcrossed	25
NM1	DE	PACU_DENM_4	PACU_DENM_3	Outcrossed	45
NM1	DE	DE_AA	None	Tagged	0
NM1	DE	DE_AA	None	Tagged	0
NM1	DE	DE_AA	None	Tagged	0
NM1	DE	DE_AC	None	Tagged	0
NM1	DE	DE_AC	None	Tagged	0
NM1	DE	DE_AC	None	Tagged	0
NM1	DE	DE_AD	None	Tagged	0
NM1	DE	DE_AD	None	Tagged	0
NM1	DE	DE_AD	None	Tagged	0
NM1	DE	DE_AE	None	Tagged	0
NM1	DE	DE_AE	None	Tagged	0
NM1	DE	DE_AE	None	Tagged	0
NM1	DE	DE_G	None	Tagged	0
NM1	DE	DE_G	None	Tagged	0
NM1	DE	DE_G	None	Tagged	0
NM1	DE	DE_G	None	Tagged	0
NM1	DE	DE_G	None	Tagged	0
NM1	DE	DE_H1	None	Tagged	0
NM1	DE	DE_H1	None	Tagged	0
NM1	DE	DE_H1	None	Tagged	0
NM1	DE	DE_H2	None	Tagged	0
NM1	DE	DE_H2	None	Tagged	0
NM1	DE	DE_H2	None	Tagged	0
NM1	DE	DE_I	None	Tagged	0
NM1	DE	DE_I	None	Tagged	0
NM1	DE	DE_I	None	Tagged	0
NM1	DE	DE_J	None	Tagged	0
NM1	DE	DE_J	None	Tagged	0
NM1	DE	DE_J	None	Tagged	0
NM1	DE	DE_S	None	Tagged	0
NM1	DE	DE_S	None	Tagged	0
NM1	DE	DE_S	None	Tagged	0
NM1	DE	DE_S	None	Tagged	0
NM1	DE	DE_S	None	Tagged	0
NM1	DE	DE_AA	DE_AA	Selfed	0
NM1	DE	DE_AA	DE_AA	Selfed	0
NM1	DE	DE_AA	DE_AA	Selfed	0
NM1	DE	DE_AC	DE_AC	Selfed	0
NM1	DE	DE_AC	DE_AC	Selfed	0
NM1	DE	DE_AC	DE_AC	Selfed	0
NM1	DE	DE_AC	DE_AC	Selfed	0
NM1	DE	DE_AC	DE_AC	Selfed	0
NM1	DE	DE_AD	DE_AD	Selfed	0
NM1	DE	DE_AD	DE_AD	Selfed	0
NM1	DE	DE_AD	DE_AD	Selfed	0
NM1	DE	DE_AD	DE_AD	Selfed	0
NM1	DE	DE_AD	DE_AD	Selfed	0
NM1	DE	DE_AE	DE_AE	Selfed	0
NM1	DE	DE_AE	DE_AE	Selfed	0
NM1	DE	DE_AE	DE_AE	Selfed	0
NM1	DE	DE_G	DE_G	Selfed	0
NM1	DE	DE_G	DE_G	Selfed	0
NM1	DE	DE_G	DE_G	Selfed	0
NM1	DE	DE_G	DE_G	Selfed	0
NM1	DE	DE_G	DE_G	Selfed	0
NM1	DE	DE_H1	DE_H1	Selfed	0
NM1	DE	DE_H1	DE_H1	Selfed	0
NM1	DE	DE_H1	DE_H1	Selfed	0
NM1	DE	DE_H1	DE_H1	Selfed	0
NM1	DE	DE_H1	DE_H1	Selfed	0
NM1	DE	DE_H2	DE_H2	Selfed	0
NM1	DE	DE_H2	DE_H2	Selfed	0
NM1	DE	DE_H2	DE_H2	Selfed	0
NM1	DE	DE_H2	DE_H2	Selfed	0
NM1	DE	DE_H2	DE_H2	Selfed	0
NM1	DE	DE_I	DE_I	Selfed	0
NM1	DE	DE_I	DE_I	Selfed	0
NM1	DE	DE_I	DE_I	Selfed	0
NM1	DE	DE_J	DE_J	Selfed	0
NM1	DE	DE_J	DE_J	Selfed	0
NM1	DE	DE_J	DE_J	Selfed	0
NM1	DE	DE_S	DE_S	Selfed	0
NM1	DE	DE_S	DE_S	Selfed	0
NM1	DE	DE_S	DE_S	Selfed	0
NM1	DE	DE_S	DE_S	Selfed	0
NM1	DE	DE_S	DE_S	Selfed	0
NM1	DE	PACU_DENM_4	PACU_DENM_4	Selfed	0
NM1	DE	PACU_DENM_4	PACU_DENM_4	Selfed	0
NM1	DE	PACU_DENM_4	PACU_DENM_4	Selfed	0
NM1	DE	PACU_DENM_4	PACU_DENM_4	Selfed	0
NM1	DE	PACU_DENM_4	PACU_DENM_4	Selfed	0
NM1	DE	PACU_DENM_4	PACU_DENM_4	Selfed	0
NM2	LC	PACU_LCNM_1	PACU_AZ	Outcrossed	133
NM2	LC	PACU_LCNM_1	PACU_DENM_1XPACU_LCNM_1	Outcrossed	123
NM2	LC	PACU_LCNM_1	PACU_DENM_1XPACU_LCNM_1	Outcrossed	116
NM2	LC	PACU_LCNM_1	PACU_DENM_1XPACU_LCNM_1	Outcrossed	156
NM2	LC	PACU_LCNM_1	PACU_DENM_4	Outcrossed	107
NM2	LC	PACU_LCNM_1	PACU_DENM_4	Outcrossed	111
NM2	LC	PACU_LCNM_1	PACU_DENM_4	Outcrossed	129
NM2	LC	PACU_LCNM_1	PACU_DENM_4	Outcrossed	136
NM2	LC	PACU_LCNM_1	PACU_DENM_4	Outcrossed	144
NM2	LC	PACU_LCNM_1	PACU_DENM_4	Outcrossed	32
NM2	LC	PACU_LCNM_1	PACU_DENM_4	Outcrossed	10
NM2	LC	PACU_LCNM_1	PACU_DENM_5	Outcrossed	106
NM2	LC	PACU_LCNM_1	PACU_DENM_6	Outcrossed	160
NM2	LC	PACU_LCNM_1	PACU_RHNM_1	Outcrossed	80
NM2	LC	PACU_LCNM_1	PACU_RHNM_1	Outcrossed	135
NM2	LC	PACU_LCNM_1	PACU_RHNM_1	Outcrossed	111
NM2	LC	PACU_LCNM_2	PACU_DENM_4	Outcrossed	76
NM2	LC	PACU_LCNM_2	PACU_DENM_4	Outcrossed	52
NM2	LC	PACU_LCNM_2	PACU_DENM_6	Outcrossed	95
NM2	LC	PACU_LCNM_2	PACU_LCNM_1	Outcrossed	78
NM2	LC	PACU_LCNM_1	None	Tagged	0
NM2	LC	PACU_LCNM_1	None	Tagged	0
NM2	LC	PACU_LCNM_1	None	Tagged	0
NM2	LC	PACU_LCNM_1	None	Tagged	0
NM2	LC	PACU_LCNM_1	None	Tagged	0
NM2	LC	PACU_LCNM_1	None	Tagged	0
NM2	LC	PACU_LCNM_1	None	Tagged	0
NM2	LC	PACU_LCNM_1	PACU_LCNM_1	Selfed	0
NM2	LC	PACU_LCNM_1	PACU_LCNM_1	Selfed	1
NM2	LC	PACU_LCNM_1	PACU_LCNM_1	Selfed	0
NM2	LC	PACU_LCNM_1	PACU_LCNM_1	Selfed	0
NM2	LC	PACU_LCNM_1	PACU_LCNM_1	Selfed	0
NM2	LC	PACU_LCNM_1	PACU_LCNM_1	Selfed	0
NM2	LC	PACU_LCNM_1	PACU_LCNM_1	Selfed	0
NM2	LC	PACU_LCNM_1	PACU_LCNM_1	Selfed	0
NM2	LC	PACU_LCNM_1	PACU_LCNM_1	Selfed	0
NM2	LC	PACU_LCNM_1	PACU_LCNM_1	Selfed	0
NM2	LC	PACU_LCNM_1	PACU_LCNM_1	Selfed	1
NM2	LC	PACU_LCNM_1	PACU_LCNM_1	Selfed	0
NM2	LC	PACU_LCNM_1	PACU_LCNM_1	Selfed	0
NM2	LC	PACU_LCNM_2	PACU_LCNM_2	Selfed	0
NM2	LC	PACU_LCNM_2	PACU_LCNM_2	Selfed	0
NM2	LC	PACU_LCNM_2	PACU_LCNM_2	Selfed	0

## Sheet: AgedPlants
Population	Individual	Pollen	Type	Seeds
AZ1	SC_72B	SC_72B	Tagged	111
AZ1	SC_72B	SC_72B	Tagged	106
AZ1	SC_72B	SC_72B	Tagged	118
AZ1	SC_72B	SC_72B	Tagged	49
AZ1	SC_72B	SC_72B	Tagged	103
AZ3	SC_74B	SC_74B	Tagged	17
AZ3	SC_74B	SC_74B	Tagged	11
AZ3	SC_74B	SC_74B	Tagged	4
AZ2	SC_75B	SC_75B	Tagged	40
AZ2	SC_75B	SC_75B	Tagged	8
AZ2	SC_75B	SC_75B	Tagged	39
NM1	SC_DE_A	None	Tagged	148
NM1	SC_DE_A	None	Tagged	168
NM1	SC_DE_A	None	Tagged	190
NM1	SC_DE_B	None	Tagged	151
NM1	SC_DE_B	None	Tagged	161
NM1	SC_DE_B	None	Tagged	175
NM1	SC_DE_C	None	Tagged	117
NM1	SC_DE_C	None	Tagged	130
NM1	SC_DE_C	None	Tagged	184
NM1	SC_DE_E	None	Tagged	99
NM1	SC_DE_E	None	Tagged	154
NM1	SC_DE_E	None	Tagged	155
NM1	SC_DE_L	None	Tagged	109
NM1	SC_DE_L	None	Tagged	123
NM1	SC_DE_L	None	Tagged	195
NM1	SC_DE_M	None	Tagged	137
NM1	SC_DE_M	None	Tagged	180
NM1	SC_DE_M	None	Tagged	186
NM1	SC_DE_P	None	Tagged	144
NM1	SC_DE_P	None	Tagged	161
NM1	SC_DE_P	None	Tagged	179
NM1	SC_DE_Q	None	Tagged	52
NM1	SC_DE_Q	None	Tagged	110
NM1	SC_DE_Q	None	Tagged	149
NM1	SC_DE_R	None	Tagged	140
NM1	SC_DE_R	None	Tagged	178
NM1	SC_DE_R	None	Tagged	183
NM1	SC_DE_A	SC_DE_A	Selfed	153
NM1	SC_DE_A	SC_DE_A	Selfed	153
NM1	SC_DE_A	SC_DE_A	Selfed	155
NM1	SC_DE_A	SC_DE_A	Selfed	162
NM1	SC_DE_A	SC_DE_A	Selfed	166
NM1	SC_DE_B	SC_DE_B	Selfed	156
NM1	SC_DE_B	SC_DE_B	Selfed	167
NM1	SC_DE_B	SC_DE_B	Selfed	171
NM1	SC_DE_B	SC_DE_B	Selfed	180
NM1	SC_DE_B	SC_DE_B	Selfed	185
NM1	SC_DE_C	SC_DE_C	Selfed	124
NM1	SC_DE_C	SC_DE_C	Selfed	153
NM1	SC_DE_C	SC_DE_C	Selfed	170
NM1	SC_DE_C	SC_DE_C	Selfed	176
NM1	SC_DE_C	SC_DE_C	Selfed	179
NM1	SC_DE_C	SC_DE_C	Selfed	186
NM1	SC_DE_E	SC_DE_E	Selfed	134
NM1	SC_DE_L	SC_DE_L	Selfed	85
NM1	SC_DE_L	SC_DE_L	Selfed	183
NM1	SC_DE_L	SC_DE_L	Selfed	189
NM1	SC_DE_M	SC_DE_M	Selfed	160
NM1	SC_DE_N	None	Selfed	131
NM1	SC_DE_N	None	Selfed	147
NM1	SC_DE_N	None	Selfed	157
NM1	SC_DE_P	SC_DE_P	Selfed	111
NM1	SC_DE_P	SC_DE_P	Selfed	135
NM1	SC_DE_P	SC_DE_P	Selfed	168
