# Supplementary material for: Intraspecific breakdown of self-incompatibility in Physalis acutifolia (Solanaceae)
Source: AoB Plants. 2021 Dec 23;14(1):plab080. doi: 10.1093/aobpla/plab080 (PMC8783618; doi:10.1093/aobpla/plab080)
Supplement: plab080_suppl_Supplementary_Appendix_S6 [file plab080_suppl_supplementary_appendix_s6.xlsx]

## Sheet: Description Of Traits Measured
Appendix S6: Floral and fruit measurements. Description of traits measured along with fruit and flower calculations (‘Floral & Fruit Calculations’) and measurements of all samples in ‘Floral Measurements’ and ‘Fruit Measurements.’Measurements.’
Trait	Description
Corolla Size	The corolla area in both 2 Anther (2An) and 5 Anther (5An) stages.
Nectar Guides	The area of the yellow macula was measured in both 2An and 5An stages.
Nectar Spots	Two of the five trichome-covered nectar spots (Fig. 2-A) were measured and taken an average for these for the area of a single nectar spot in both 2An and 5An stages.
AntherWidth	The widest part of the anther was measure in both 2An and 5An stages.
StamenLength_longest	The longest stamen from base to tip of anther was measured at both 2An and 5An stages.
StamenLength_shortest	The shortest stamen from base to tip of anther was measured at both 2An and 5An stages.
Style Length	The style length was measured from base at the start of the ovary to the sigma in both 2An and 5An stages.
Stigma:Anther Distance	The distances between the stigma and closest dehisced anther was measured in both 2An and 5An stages.
Calyx Length	The widest part of the mature fruiting calyx was measure in both 2An and 5An stages.
Calyx Width	The longest part of the mature fruiting calyx was measure in both 2An and 5An stages.
Fruit Area	The area of the fruit was measured in the 'between' treatments along with the 'tagged' treatments in AZ-SC.
Pollen Count	Pollen counts were conducted by placing five mature anthers into 500 ul of ethanol, vortexing on high for 10 seconds, counting grains from three 5 ul aliquots, and then taking the average.
Ovule Number	Ovules were counted by cutting the ovary in fourths, counting two fourths and multiplying the average of those two counts by four.
P:O Ratio	The pollen count average was divided by the ovule count.

## Sheet: Floral & Fruit Calculations
Appendix S6: Floral and fruit measurements. Fruit and flower calculations (‘Floral & Fruit Calculations’) along with measurments of all samples in ‘Floral Measurements’ and ‘Fruit Measurements.’
		AZ_SC	SE	#ofSamples(flower/fruit)	NM1	SE	#ofSamples(flower/fruit)	AZ1	SE	#ofSamples(flower/fruit)	AZ3	SE	#ofSamples(flower/fruit)	AZ2	SE	#ofSamples(flower/fruit)	AZ4	SE	#ofSamples(flower/fruit)	SI_ALL	SE	#ofSamples(flower/fruit)	SI:SC Ratio
Corolla Size	2 Anther	0.36	0.052	11	2.08	0.082	17	2.27	0.224	2	2.4	0.15	2	2.29	0.023	2	1.94	0.152	4	2.196	0.0316134	27	6.1
	5 Anther	0.44	0.043	29	2.72	0.166	19	3.15	0.291	5	2.82	0.14	5	4.03	0.246	6	2.49	0.116	3	3.042	0.0872226	38	6.91364
Nectar Guides	2 Anther	0.12	0.015	11	0.85	0.062	17	0.65	0	2	0.67	0.06	2	0.65	0.053	2	0.76	0.032	4	0.716	0.0150849	27	5.96667
	5 Anther	0.14	0.012	29	1.02	0.064	19	0.74	0	5	0.85	0.05	5	1.08	0.003	6	0.69	0.079	3	0.876	0.0247216	38	6.25714
nectar Spots	2 Anther	0.003	0.001	11	0.014	0.002	17	0.02	0.104	2	0.015	0	2	0.02	0	2	0.029	0.003	4	0.0196	0.00102271	27	6.53333
	5 Anther	0.003	0	29	0.022	0.002	19	0.02	0.003	5	0.016	0	5	0.023	0.003	6	0.022	0.005	3	0.0206	0.000405229	38	6.86667
AntherWidth	2 Anther	0.08	0.006	11	0.14	0.006	17	0.1	0.005	2	0.13	0.01	2	0.11	0.002	2	0.11	0.007	4	0.118	0.00282843	27	1.475
	5 Anther	0.05	0.002	29	0.1	0.005	19	0.11	0.003	5	0.1	0.01	5	0.07	0.008	6	0.1	0.003	3	0.096	0.00220048	38	1.92
StamenLength_longest	2 Anther	0.39	0.041	11	0.66	0.023	17	0.6	0.019	2	0.59	0.06	2	0.62	0.01	2	0.73	0.034	4	0.64	0.00981307	27	1.64103
	5 Anther	0.32	0.016	29	0.66	0.027	19	0.66	0.02	5	0.65	0.03	5	0.44	0.02	6	0.48	0.002	3	0.578	0.0157747	38	1.80625
StamenLength_shortest	2 Anther	0.26	0.022	11	0.44	0.005	17	0.42	0.062	2	0.41	0.01	2	0.38	0.028	2	0.57	0.044	4	0.444	0.0126842	27	1.70769
	5 Anther	0.3	0.008	29	0.62	0.026	19	0.63	0.036	5	0.58	0.02	5	0.44	0.02	6	0.48	0.049	3	0.55	0.0123969	38	1.83333
Style Length	2 Anther	0.47	0.013	11	0.61	0.038	17	0.75	0.792	2	0.69	0.05	2	0.77	0.042	2	0.77	0.046	4	0.718	0.0118259	27	1.52766
	5 Anther	0.35	0.012	29	0.6	0.028	19	0.55	0.034	5	0.6	0.03	5	0.69	0.039	6	0.75	0.052	3	0.638	0.0116709	38	1.82286
Stigma:Anther Distance	2 Anther	0.08	0.026	11	0.27	0.044	17	0.32	0.078	2	0.2	0.04	2	0.19	0.015	2	0.1	0.02	4	0.216	0.0144325	27	2.7
	5 Anther	0.024	0.006	29	0.13	0.019	19	0.06	0.01	5	0.06	0.01	5	0.11	0.018	6	0.11	0.058	3	0.094	0.00465663	38	3.91667
Calyx Length		1.74	0.073	36	2.1	0.091	29	2.02	0.13	9	2.17	0.098	8	1.92	0.103	14	1.77	0.202	3	1.996	0.0176851	63	1.14713
Calyx Width		1.75	0.043	36	2.03	0.062	29	1.88	0.08	9	1.73	0.029	8	2.14	0.066	14	1.23	0.156	3	1.802	0.040027	63	1.02971
Fruit Area		1.15	0.068	36	1.54	0.079	29	1.35	0.099	9	1.68	0.101	8	0.92	0.118	14	1.06	0.188	3	1.31	0.0359011	63	1.13913
Calyx Length - Tagged		1.81	0.077	14
Calyx Width - Tagged		1.8	0.06	14
Fruit Diameter - Tagged		1.67	0.091	14
Pollen Count		11000	474.537	3	89600		3	59800		2	52100		1	30300		1	49100		2	56180	2146.8	9	5.10727
Ovule Number		174	9.19239	2	90		2	108		2	142		1	130		2	104		1	114.8	2.33773	8	0.65977
P:O Ratio		63.2184	1.59907	2	995.556			553.704			366.901			233.077			472.115			489.373	32.3678	8	7.74099

## Sheet: Floral Measurements
Population	Individual	SC/SI	FlowerNum	Stage	Corolla Size	Nectar Guides	nectar Spots	AntherWidth	StamenLength_longest	StamenLength_shortest	Style Length	Distance DA:Sigma
AZ1	72A	SI	1	5Anther	2.525	0.645	0.018	0.08	0.651	0.599	0.481	0.094
AZ1	72A	SI	2	5Anther	2.203	0.51	0.01	0.112	0.632	0.587	0.489	0.042
AZ1	72A	SI	3	5Anther	3.013	0.681	0.017	0.109	0.679	0.536	0.548	0.068
AZ1	72B	SI	1	5Anther	4.153	0.869	0.018	0.128	0.635	0.686	0.474	0.092
AZ1	72B	SI	2	5Anther	3.608	0.839	0.027	0.121	0.639	0.766	0.662	0.051
AZ1	72B	SI	3	5Anther	3.409	0.905	0.028	0.113	0.749	0.635	0.638	0.03
AZ3	74B	SI	1	5Anther	3.054	0.934	0.02	0.107	0.709	0.628	0.64	0.088
AZ3	74B	SI	2	5Anther	2.32	0.736	0.009	0.113	0.542	0.599	0.658	0.041
AZ3	74B	SI	3	5Anther	3.095	0.893	0.018	0.091	0.708	0.523	0.499	0.045
AZ_SC	AZA	SC	1	2Anther	0.283	0.091	0.001	0.093	0.316	0.2076	0.344	0.052
AZ_SC	AZA	SC	2	2Anther	0.155	0.066	0.0004915	0.087	0.359	0.2347	0.392	0.035
AZ_SC	AZB	SC	1	5Anther	0.431	0.134	0.002	0.069	0.316	0.282	0.311	0
AZ_SC	AZB	SC	2	5Anther	0.474	0.149	0.002	0.066	0.248	0.266	0.331	6.07e-05
AZ_SC	AZB	SC	1	2Anther	0.734	0.226	0.002	0.042	0.287	0.25	0.345	2.195e-05
AZ_SC	AZC	SC	2	5Anther	0.319	0.148	0.001	0.04	0.369	0.267	0.294	0.068
AZ_SC	AZC	SC	1	5Anther	0.519	0.156	0.003	0.057	0.299	0.33	0.344	0.021
AZ_SC	AZC	SC	2	5Anther	0.439	0.142	0.004	0.06	0.28	0.373	0.343	0.001
AZ_SC	AZC	SC	1	2Anther	0.424	0.133	0.0007193	0.085	0.357	0.202	0.314	0.049
AZ_SC	AZD	SC	1	5Anther	0.25	0.1	0.003	0.05	0.26	0.29	0.3	0.021
AZ_SC	AZD	SC	2	5Anther	0.51	0.18	0.003	0.04	0.24	0.3	0.29	0.014
AZ_SC	AZD	SC	3	5Anther	0.35	0.13	0.004	0.07	0.32	0.26	0.32	0.015
AZ_SC	AZF	SC	1	5Anther	0.21	0.06	0.005	0.04	0.31	0.32	0.29	0.013
AZ_SC	AZF	SC	2	5Anther	0.26	0.09	0.003	0.05	0.29	0.31	0.41	0
AZ_SC	AZF	SC	3	5Anther	0.11	0.05	0.002	0.07	0.39	0.22	0.32
AZ_SC	AZG	SC	2	5Anther	0.476	0.12	0.004	0.044	0.154	0.341	0.33	0.111
AZ_SC	AZG	SC	1	5Anther	0.21	0.06	0.009	0.04	0.31	0.32	0.29	0.088
AZ_SC	AZG	SC	2	5Anther	0.26	0.09	0.004	0.05	0.29	0.31	0.41	0.054
AZ_SC	AZG	SC	1	2Anther	0.362	0.099	0.002	0.056	0.216	0.172	0.303	0.046
AZ_SC	AZG	SC	2	2Anther	0.11	0.05	0.003	0.07	0.39	0.22	0.32	0.072
AZ_SC	AZG	SC	3	2Anther	0.436	0.156	0.006	0.073	0.336	0.244	0.406	0.054
AZ_SC	AZH	SC	1	5Anther	0.474	0.139	0.003	0.047	0.243	0.219	0.296	0.01
AZ_SC	AZH	SC	2	5Anther	0.464	0.143	0.002	0.035	0.209	0.26	0.315	0.009
AZ_SC	AZH	SC	3	5Anther	0.156	0.058	0.000573	0.041	0.187	0.225	0.314	0.016
AZ_SC	AZK	SC	1	5Anther	0.42	0.12		0.06	0.33	0.34	0.33
AZ_SC	AZK	SC	2	5Anther	0.71	0.18		0.06	0.3	0.25	0.41
AZ_SC	AZK	SC	3	5Anther	0.28	0.13		0.05	0.34	0.22	0.32
AZ_SC	AZM	SC	1	5Anther	1.167	0.348	0.003	0.06	0.532	0.337	0.564	0
AZ_SC	AZM	SC	2	5Anther	0.964	0.298	0.005	0.068	0.509	0.316	0.463	0.091
AZ_SC	AZM	SC	3	5Anther	0.848	0.269	0.005	0.053	0.468	0.368	0.485	0.04
AZ_SC	AZM	SC	1	2Anther	0.55	0.177	0.005	0.061	0.378	0.238	0.433	0.028
AZ_SC	AZO	SC	1	5Anther	0.457	0.157	0.002	0.045	0.371	0.284	0.31	0.0001
AZ_SC	AZO	SC	2	5Anther	0.389	0.107	0.001	0.046	0.329	0.342	0.333	0.0001
AZ_SC	AZO	SC	3	5Anther	0.404	0.105	0.002	0.068	0.27	0.303	0.404	0.0001
AZ_SC	AZZ	SC	1	5Anther	0.47	0.137	0.001	0.044	0.336	0.317	0.328	0.002
AZ_SC	AZZ	SC	2	5Anther	0.398	0.13	0.001	0.04	0.283	0.276	0.314	0.002
AZ_SC	AZZ	SC	3	5Anther	0.297	0.131	0.002	0.072	0.378	0.364	0.408	0.028
AZ_SC	AZZ	SC	1	2Anther	0.355	0.099	0.005	0.103	0.51	0.3	0.819	0.287
AZ_SC	AZZ	SC	2	2Anther	0.396	0.112	0.007	0.11	0.341	0.43	0.651	0.02
AZ_SC	AZZ	SC	3	2Anther	0.204	0.081	0.005	0.064	0.752	0.37	0.852	0.234
NM1	DEAA	SI	1	2Anther	1.985	0.934	0.026	0.13	0.809	0.488	0.502	0.149
NM1	DEAA	SI	2	2Anther	2.261	1.055	0.023	0.162	0.797	0.655	0.598	0.141
NM1	DEAA	SI	3	2Anther	2.199	1.132	0.025	0.148	0.725	0.628	0.582	0.195
NM1	DEAA	SI	1	5Anther	4.341	1.483	0.02	0.116	0.877	0.815	0.56	0.262
NM1	DEAA	SI	2	5Anther	3.465	1.445	0.031	0.136	0.806	0.79	0.718	0.114
NM1	DEAA	SI	3	5Anther	3.874	1.463	0.041	0.153	0.835	0.672	0.805	0.321
NM1	DEAB	SI	1	5Anther	2.17	0.879	0.026	0.141	0.641	0.398	0.422	0.124
NM1	DEAB	SI	2	5Anther	2.165	0.943	0.037	0.094	0.444	0.444	0.561	0.072
NM1	DEAB	SI	3	5Anther	1.697	0.78	0.026	0.087	0.639	0.402	0.291	0.123
NM1	DEG	SI	1	2Anther	2.546	1.23	0.014	0.106	0.635	0.45	0.45	0.526
NM1	DEG	SI	2	2Anther	2.937	0.014	0.023	0.099	0.384	0.352	0.352	0.456
NM1	DEG	SI	1	5Anther	3.423	0.983	0.014	0.101	0.611	0.551	0.657	0.086
NM1	DEG	SI	2	5Anther	3.064	0.779	0.026	0.055	0.56	0.718	0.595	0.047
NM1	DEG	SI	3	5Anther	2.855	0.73	0.012	0.061	0.695	0.572	0.666	0.087
NM1	DEH2	SI	1	2Anther	1.901	0.796	0.013	0.147	0.619	0.356	0.718	0.265
NM1	DEH2	SI	2	2Anther	2.492	0.823	0.013	0.092	0.648	0.443	0.908	0.422
NM1	DEH2	SI	3	2Anther	2.105	0.794	0.011	0.129	0.666	0.367	0.745	0.274
NM1	DEH2	SI	4	2Anther	1.861	0.656	0.014	0.127	0.658	0.509	0.916	0.82
NM1	DEH2	SI	1	5Anther	2.276	0.949	0.012	0.093	0.536	0.568	0.6	0.041
NM1	DEH2	SI	2	5Anther	1.734	0.685	0.015	0.09	0.463	0.592	0.655	0.235
NM1	DEH2	SI	3	5Anther	1.975	0.652	0.016	0.1	0.615	0.597	0.46	0.102
NM1	DEI	SI	1	2Anther	2.335	1.026	0.016	0.165	0.761	0.453	0.797	0.148
NM1	DEI	SI	1	5Anther	2.57	0.822	0.024	0.105	0.587	0.75	0.525	0.214
NM1	DEI	SI	2	5Anther	2.12	0.861	0.02	0.102	0.642	0.623	0.469	0.203
NM1	DEJ	SI	1	2Anther	1.793	0.923		0.146	0.61	0.454	0.599	0.1293
NM1	DEJ	SI	2	2Anther	1.976	1.002		0.111	0.545	0.366	0.482	0.1109
NM1	DEJ	SI	3	2Anther	2.027	0.807		0.158	0.66	0.458	0.545	0.1716
NM1	DEJ	SI	4	2Anther	1.976	0.9		0.183	0.709	0.398	0.536	0.2727
NM1	DEJ	SI	5	5Anther	2.47	1.281	0.02	0.094	0.69	0.613	0.729	0.045
NM1	DEJ	SI	6	5Anther	2.864	1.242	0.017	0.123	0.571	0.69	0.639	0.067
NM1	DEJ	SI	7	5Anther	3.37	1.396	0.016	0.096	0.659	0.64	0.694	0.034
NM1	DES	SI	1	2Anther	1.71	0.735	0.003	0.154	0.668	0.347	0.468	0.145
NM1	DES	SI	2	2Anther	1.631	0.875	0.002	0.133	0.686	0.346	0.613	0.24
NM1	DES	SI	3	2Anther	1.687	0.798	0.002	0.171	0.62	0.445	0.499	0.167
NM1	DES	SI	4	5Anther	3.105	1.173	0.015	0.104	0.811	0.688	0.6	0.167
NM1	DES	SI	5	5Anther	2.071	0.807	0.021	0.088	0.779	0.68	0.748	0.212
AZ3	74B	SI	1	5Anther	2.836	0.746	0.018	0.077	0.67	0.632	0.668	0.048
AZ3	74B	SI	1	5Anther	2.981	0.813	0.027	0.081	0.668	0.674	0.713	0.096
AZ3	74B	SI	1	5Anther	2.418	0.628	0.023	0.099	0.621	0.594	0.588	0.111
AZ3	74B	SI		2Anther	2.605	0.76	0.009	0.114	0.675	0.395	0.624	0.138
AZ3	74B	SI		2Anther	2.187	0.578	0.02	0.138	0.503	0.415	0.758	0.259
AZ4	77A	SI	1	5Anther	2.367	0.499	0.011	0.104	0.659	0.505	0.687	0.017
AZ4	77A	SI	1	5Anther	2.43	0.608	0.014	0.093	0.664	0.575	0.818	0.125
AZ4	77B	SI		5Anther	2.82	0.829	0.032	0.097	0.669	0.37	0.906	0.262
AZ4	77B	SI		2Anther	2.34	0.825	0.029	0.103	0.593	0.458	0.573	0.032
AZ4	77B	SI		2Anther	2.318	0.86	0.038	0.091	0.729	0.68	0.808	0.097
AZ4	77B	SI		2Anther	1.892	0.718	0.024	0.126	0.679	0.55	0.785	0.07
AZ4	77B	SI		2Anther	1.614	0.716	0.024	0.12	0.777	0.469	0.717	0.144
AZ2	75A	SI	1	5Anther	5.224	1.23	0.019	0.057	0.535	0.445	0.664	0.086
AZ2	75A	SI	1	5Anther	3.915	1.144	0.028	0.073	0.612	0.528	0.815	0.192
AZ2	75A	SI	1	5Anther	3.67	1.038	0.021	0.051	0.508	0.442	0.781	0.139
AZ2	75B	SI		5Anther	3.432	0.797	0.036	0.062	0.457	0.365	0.522	0.102
AZ2	75B	SI		5Anther	3.634	1.129	0.016	0.085	0.543	0.414	0.697	0.112
AZ2	75B	SI		5Anther	4.334	1.123	0.02	0.111	0.64	0.431	0.633	0.05
AZ2	75A	SI		2Anther	2.326	0.572	0.02	0.108	0.605	0.341	0.831	0.216
AZ2	75B	SI		2Anther	2.262	0.723	0.019	0.115	0.633	0.421	0.711	0.173
AZ1	72C	SI		2Anther	2.268	0.646	0.02	0.095	0.596	0.423	0.749	0.316

## Sheet: Fruit Measurements
Population	Individual	Pollen	Type	Calyx Width	Calyx Length	Fruit Area (cm^2)
AZ1	72B	DEAA	Outcrossed	1.826	1.533	1.192
AZ1	72B	DEAA	Outcrossed	1.611	1.945	1.031
AZ1	72B	DEAA	Outcrossed	1.805	1.627	1
AZ1	72C1	72C2	Outcrossed	1.886	1.473	0.957
AZ1	72C2	72C1	Outcrossed	2.246	2.57	1.81
AZ1	72C2	72C1	Outcrossed	2.151	2.427	1.492
AZ1	72C2	72C1	Outcrossed	2.137	2.078	1.455
AZ1	72C2	72C1	Outcrossed	2.414	1.849	1.634
AZ1	72C2	72C1	Outcrossed	2.104	1.414	1.614
AZ3	74A	74B	Outcrossed	2.345	2.233	2.131
AZ3	74A	74B	Outcrossed	2.07	1.664	1.993
AZ3	74A	74B	Outcrossed	2.222	1.613	1.85
AZ3	74B	74A	Outcrossed	2.139	1.741	1.767
AZ3	74B	74A	Outcrossed	2.097	1.464	1.575
AZ3	74B	74A	Outcrossed	2.144	1.389	1.258
AZ3	74B	74A	Outcrossed	2.112	1.639	1.38
AZ3	74B	74A	Outcrossed	2.192	2.115	1.478
AZ2	75A	75C	Outcrossed	1.857	2.474	0.816
AZ2	75A	75C	Outcrossed	1.651	2.403	1.072
AZ2	75A	75C	Outcrossed	1.937	1.937	0.825
AZ2	75A	75C	Outcrossed	1.957	2.106	1.009
AZ2	75A	75C	Outcrossed	1.815	1.343	1.098
AZ2	75B	77B	Outcrossed	1.799	2.408	0.87
AZ2	75B	77B	Outcrossed	2.028	2.565	0.958
AZ2	75B	77B	Outcrossed	1.507	1.361	0.65
AZ2	75B	77B	Outcrossed	1.87	2.187	0.482
AZ2	75B	77B	Outcrossed	1.864	2.436	0.844
AZ2	75C	74A	Outcrossed	2.251	2.31	1.322
AZ2	75C	74A	Outcrossed	2.282	2.456	1.186
AZ2	75C	74A	Outcrossed	1.62	1.783	1.202
AZ2	75C	74A	Outcrossed	2.405	2.143	0.481
AZ4	77A	72A	Outcrossed	2.135	1.697	1.488
AZ4	77A	72A	Outcrossed	1.669	1.151	0.985
AZ4	77A	72A	Outcrossed	1.494	0.854	0.702
AZ_SC	AZ_B	AZ_J	Outcrossed	1.47	1.499	0.684
AZ_SC	AZ_B	AZ_J	Outcrossed	1.004	0.746	0.667
AZ_SC	AZ_B	AZ_J	Outcrossed	1.327	1.252	1.178
AZ_SC	AZ_B	None	Tagged	1.488	1.482	1.753
AZ_SC	AZ_B	None	Tagged	1.798	1.243	1.506
AZ_SC	AZ_L	AZ_B	Outcrossed	2	1.986	1.758
AZ_SC	AZ_L	AZ_B	Outcrossed	1.559	1.782	1.357
AZ_SC	AZ_L	AZ_B	Outcrossed	1.77	1.967	1.336
AZ_SC	AZ_L	AZ_B	Outcrossed	1.324	0.913	0.683
AZ_SC	AZ_L	None	Tagged	1.829	2.057	1.702
AZ_SC	AZ_L	None	Tagged	1.497	1.42	1.636
AZ_SC	AZ_L	None	Tagged	1.79	1.696	1.476
AZ_SC	AZA	DEJ	Outcrossed	1.908	1.878	1.415
AZ_SC	AZA	DES	Outcrossed	1.805	1.594	0.963
AZ_SC	AZE	DEJ	Outcrossed	1.594	2.043	0.367
AZ_SC	AZE	DEJ	Outcrossed	1.647	2.019	0.588
AZ_SC	AZF	72B	Outcrossed	2.064	2.674	1.483
AZ_SC	AZF	72B	Outcrossed	2.105	2.417	1.731
AZ_SC	AZG	DEAA	Outcrossed	1.744	2.384	1.722
AZ_SC	AZH	77A	Outcrossed	1.901	1.727	1.348
AZ_SC	AZH	77A	Outcrossed	1.794	1.069	0.719
AZ_SC	AZH	77A	Outcrossed	1.675	1.307	0.911
AZ_SC	AZK	DEAA	Outcrossed	1.242	1.255	0.545
AZ_SC	AZK	DEAA	Outcrossed	1.862	2.121	1.25
AZ_SC	AZK	DEAA	Outcrossed	1.891	1.982	1.135
AZ_SC	AZM	DES	Outcrossed	2.072	2.46	1.301
AZ_SC	AZM	DES	Outcrossed	2.083	2.325	1.615
AZ_SC	AZM	DES	Outcrossed	1.911	1.995	1.498
AZ_SC	AZM	DES	Outcrossed	1.948	2.028	1.532
AZ_SC	AZO	AZI	Outcrossed	2.103	1.623	1.492
AZ_SC	AZO	AZI	Outcrossed	2.044	1.912	1.639
AZ_SC	AZP	DES	Outcrossed	1.799	2.111	1.379
AZ_SC	AZP	DES	Outcrossed	1.829	1.773	1.473
AZ_SC	AZP	DES	Outcrossed	1.82	1.608	1.347
AZ_SC	AZY	DEH	Outcrossed	1.873	1.887	0.892
AZ_SC	AZY	DEH	Outcrossed	1.537	1.66	0.554
NM1	DEAA	DEJ	Outcrossed	2.077	1.974	1.707
NM1	DEAA	DEJ	Outcrossed	2.081	2.11	1.628
NM1	DEAA	DEJ	Outcrossed	2.095	1.442	1.388
NM1	DEAA	DEJ	Outcrossed	2.447	2.379	2.211
NM1	DEAC	DEAD	Outcrossed	1.944	1.227	0.636
NM1	DEAC	DEAD	Outcrossed	1.956	2.089	1.297
NM1	DEAC	DEAD	Outcrossed	1.293	2.005	1.332
NM1	DEAE	DEAA	Outcrossed	1.75	1.395	1.321
NM1	DEAE	DEAA	Outcrossed	2.041	1.913	1.24
NM1	DEAE	DEAA	Outcrossed	2.076	1.946	1.272
NM1	DEAE	DEAA	Outcrossed	1.997	1.772	1.24
NM1	DEAE	DEAA	Outcrossed	1.581	1.475	1.19
NM1	DEG	74A	Outcrossed	2.058	1.888	2.021
NM1	DEG	74A	Outcrossed	2.039	1.494	1.717
NM1	DEG	74A	Outcrossed	1.821	2.474	2.12
NM1	DEG	74A	Outcrossed	2.067	1.443	1.715
NM1	DEG	74A	Outcrossed	2.006	2.409	1.971
NM1	DEH2	DEH1	Outcrossed	1.86	2.367	1.316
NM1	DEH2	DEH1	Outcrossed	2.279	1.607	1.631
NM1	DEH2	DEH1	Outcrossed	1.996	2.205	1.171
NM1	DEH2	DEH1	Outcrossed	1.999	2.59	1.064
NM1	DEH2	DEH1	Outcrossed	1.703	2.747	0.875
NM1	DEJ	DEAA	Outcrossed	2.635	2.503	1.45
NM1	DEJ	DEAA	Outcrossed	2.154	1.816	1.29
NM1	DEJ	DEAA	Outcrossed	2.216	1.708	1.315
NM1	DES	DEAA	Outcrossed	2.313	2.727	2.132
NM1	DES	DEAA	Outcrossed	2.749	2.897	1.974
NM1	DES	DEAA	Outcrossed	2.849	2.943	1.957
NM1	DES	DEAA	Outcrossed	2.7	1.398	2.493
AZ_SC	AZB	None	Tagged	1.763	1.275	1.023
AZ_SC	AZB	None	Tagged	1.508	1.852	1.094
AZ_SC	AZI	None	Tagged	1.796	1.54	2.092
AZ_SC	AZI	None	Tagged	1.603	1.599	1.395
AZ_SC	AZI	None	Tagged	1.814	1.733	1.919
AZ_SC	AZM	None	Tagged	1.992	1.566	1.849
AZ_SC	AZM	None	Tagged	1.962	1.944	1.728
AZ_SC	AZM	None	Tagged	2.147	2.372	2.151
AZ_SC	AZC	None	Tagged	2.034	1.823	1.456
AZ_SC	AZC	None	Tagged	1.635	1.743	1.357
AZ_SC	AZC	None	Tagged	1.324	1.826	2.033
AZ_SC	AZQ	None	Tagged	1.833	1.625	1.805
AZ_SC	AZQ	None	Tagged	1.912	1.942	1.693
AZ_SC	AZQ	None	Tagged	2.055	2.356	1.769
